# Supplementary material for: Efficient Charge Carriers Separation and Transfer Driven by Interface Electric Field in FeS2@ZnIn2S4 Heterojunction Boost Hydrogen Evolution
Source: Molecules. 2024 Sep 9;29(17):4269. doi: 10.3390/molecules29174269 (PMC11396988; doi:10.3390/molecules29174269)
Supplement: Supplementary file 1 [file molecules-29-04269-s001.zip]

Archive with 1 entries (1 files):
- molecules-3185689-supplementary.pdf
